# Supplementary material for: Clinical efficacy of different therapeutic options for knee osteoarthritis: A network meta-analysis based on randomized clinical trials
Source: PLoS One. 2025 Jun 18;20(6):e0324864. doi: 10.1371/journal.pone.0324864 (PMC12176148; doi:10.1371/journal.pone.0324864)
Supplement: S1 File — (XLS) [file pone.0324864.s002.xls]

## Sheet: WOMAC(pain）
study	study	trt	mean	sd	n
Alfredo 2020	1	ultrasound	4.75	3.27	20
Alfredo 2020	1	exercise	0.8	3.1	20
Alfredo 2022	2	LLLT	0.7	1.3	20
Alfredo 2022	2	Placebo	9.8	3.6	20
Ye 2020	3	exercise	3.79	5.83	28
Ye 2020	3	Placebo	4.64	1.91	28
Anwer 2014	4	exercise	8.05	2.33	21
Anwer 2014	4	Placebo	18.05	4.3	21
Atamaz 2012	5	TENS	10.2	5	29
Atamaz 2012	5	IFC	10.2	4.3	27
Atamaz 2012	5	short wave diathermy	9.5	5.1	27
Bruce 2012	6	TENS	8.5	2.72	10
Bruce 2012	6	exercise	9.6	4.14	10
Bruce 2012	6	Placebo	8.33	4.08	6
Dantas 2023	7	exercise	4.8	3.3	16
Dantas 2023	7	Placebo	8.6	5	14
Dias 2017	8	hydrotherapy	3.77	1.65	33
Dias 2017	8	Placebo	4.86	2.21	32
Dogan 2022	9	KT	6.7	2.4	27
Dogan 2022	9	Placebo	7.3	2.8	30
Vassao 2020	10	Placebo	4.29	3.72	17
Vassao 2020	10	LLLT	4.69	4.45	16
Ekici 2023	11	HILT	4.47	3.6	30
Ekici 2023	11	Placebo	4.08	3.87	26
Elboim 2023	12	Placebo	8.4	1.9	20
Elboim 2023	12	LLLT	10.7	1.8	20
Uysal 2020	13	ESWT	3.5	1.7	52
Uysal 2020	13	Placebo	6.5	3.6	52
Foroughi 2011	14	exercise	3.8	2.7	20
Foroughi 2011	14	Placebo	4.4	3.7	25
Gomes 2020	15	exercise	9	1.41	20
Gomes 2020	15	Placebo	10.9	1.55	20
Gomes 2020	15	IFC	11	1.16	20
Gomes 2020	15	short wave diathermy	11.3	1.41	20
Gomes 2020	15	LLLT	10.45	1.05	20
Guo 2021	16	Placebo	7.6	2.8	52
Guo 2021	16	exercise	5.9	2.5	50
Hu 2019	17	exercise	2.03	2.14	52
Hu 2019	17	Placebo	9.4	9.5	40
Karakas 202	18	ultrasound	5.26	3.94	39
Karakas 202	18	Placebo	5.92	3.26	36
Kheshie 2014	19	HILT	3.15	1.136	20
Kheshie 2014	19	LLLT	4.77	1.11	18
Kheshie 2014	19	Placebo	6.26	1.22	15
Khosravi 2021	20	knee brace	3.442	0.78	7
Khosravi 2021	20	lateral wedged insole	8.41	0.947	7
Khruakhorn 2021	21	hydrotherapy	7.47	6.85	17
Khruakhorn 2021	21	exercise	7.94	9.22	17
Kilic 2020	22	exercise	2.84	1.06	25
Kilic 2020	22	Placebo	4.4	3.52	25
Laufer 2005	23	short wave diathermy	4.09	3.49	27
Laufer 2005	23	Placebo	4.33	3.69	31
Leon 2020	24	KT	5.5	1.2	16
Leon 2020	24	Placebo	5.4	2.6	16
Maheu 2022	25	TENS	7.9	4.4	55
Maheu 2022	25	Placebo	9.2	3.6	55
Mascarin 2012	26	exercise	2	2.3	16
Mascarin 2012	26	ultrasound	6.2	4.2	10
Mascarin 2012	26	TENS	3.3	2.9	12
Mohamed 2023	27	KT	4.15	1.39	20
Mohamed 2023	27	Placebo	7.35	2.74	20
MohammmedSadiq 2023	28	hydrotherapy	1.89	1.6	18
MohammmedSadiq 2023	28	Placebo	5.69	2.26	16
Nazari 2018	29	HILT	5.36	0.66	30
Nazari 2018	29	exercise	7.78	0.9	30
Palmer 2014	30	TENS	7	8	73
Palmer 2014	30	Placebo	6	8	74
Palmer 2014	30	exercise	6	7	77
Pietrosimone 2020	31	TENS	2.93	2.16	30
Pietrosimone 2020	31	Placebo	2.65	1.52	29
Pietrosimone 2020	31	exercise	3.03	1.79	23
Rego 2023	32	exercise	2.75	3.01	8
Rego 2023	32	Placebo	10.11	3.55	9
Reichenbach 2021	33	TENS	2.53	1.59	108
Reichenbach 2021	33	Placebo	2.6	1.8	112
Sanytana 2022	34	exercise	2.34	0.55	13
Sanytana 2022	34	Placebo	6	0.49	13
Tascioglu 2004	35	LLLT	10.44	3.03	20
Tascioglu 2004	35	Placebo	9.86	3.56	20
Vader 2020	36	HILT	2.78	2.73	9
Vader 2020	36	Placebo	6.1	4.48	10
Vassao 2021	37	exercise	3.36	2.87	13
Vassao 2021	37	LLLT	4.79	4.51	13
Vassao 2021	37	Placebo	7	4.27	10
Alfredo 2022	38	exercise	6.15	4.25	24
Alfredo 2022	38	Placebo	15.96	14.03	24
Bennell 2011	39	lateral wedged insole	6.4	3.3	89
Bennell 2011	39	Placebo	6.2	3.2	90

## Sheet: WOMAC(function)
study	study	trt	mean	sd	n
Alfredo 2020	1	ultrasound	14.35	10.6	20
Alfredo 2020	1	exercise	2.4	7.44	20
Alfredo 2022	2	LLLT	9.7	9.6	20
Alfredo 2022	2	Placebo	31.3	15.1	20
Alfredo 2022	3	exercise	28.61	4.34	24
Alfredo 2022	3	Placebo	31.3	5.05	24
Atamaz 2012	4	TENS	31.8	14.9	29
Atamaz 2012	4	IFC	34.2	13.8	27
Atamaz 2012	4	short wave diathermy	31.2	12.1	27
Bruce 2012	5	TENS	31.5	12.63	10
Bruce 2012	5	exercise	31.5	14.4	10
Bruce 2012	5	Placebo	21.67	18.9	6
Dantas 2023	6	exercise	9.1	8.9	16
Dantas 2023	6	Placebo	18.7	10.4	14
Dias 2017	7	hydrotherapy	36.3	19	33
Dias 2017	7	Placebo	50.2	22.7	32
Dogan 2022	8	KT	23.6	9.1	27
Dogan 2022	8	Placebo	24	7.6	30
Vassao 2020	9	Placebo	13.12	11.42	17
Vassao 2020	9	LLLT	16.13	11.55	16
Ekici 2023	10	HILT	30.2	17.87	30
Ekici 2023	10	Placebo	14.61	12	26
Elboim 2023	11	Placebo	41.6	7.1	20
Elboim 2023	11	LLLT	49.5	7	20
Ye 2020	12	exercise	9.96	5.95	28
Ye 2020	12	Placebo	16	6.54	28
Foroughi 2011	13	exercise	13.3	9.4	20
Foroughi 2011	13	Placebo	18.1	12	25
Gomes 2020	14	exercise	38.9	3.72	20
Gomes 2020	14	Placebo	41.35	2.96	20
Gomes 2020	14	IFC	36.2	3.41	20
Gomes 2020	14	short wave diathermy	36.85	2.28	20
Gomes 2020	14	LLLT	39.2	2.12	20
Guo 2021	15	Placebo	25.7	10.9	52
Guo 2021	15	exercise	19.8	11.3	50
Hu 2019	16	exercise	2.83	6.3	52
Hu 2019	16	Placebo	20.3	15.2	40
Karakas 202	17	ultrasound	18.92	13.79	39
Karakas 202	17	Placebo	21.39	10.1	36
Kheshie 2014	18	HILT	13.9	1.86	20
Kheshie 2014	18	LLLT	16.88	2.11	18
Kheshie 2014	18	Placebo	20.6	2.44	15
Khosravi 2021	19	knee brace	29.14	7.6	7
Khosravi 2021	19	lateral wedged insole	77.9	14.15	7
Khruakhorn 2021	20	hydrotherapy	20.24	18.81	17
Khruakhorn 2021	20	exercise	24.35	28.61	17
Kilic 2020	21	exercise	2.95	0.76	25
Kilic 2020	21	Placebo	7.97	12.65	25
Laufer 2005	22	short wave diathermy	4.8	3.25	27
Laufer 2005	22	Placebo	4.82	3.42	31
Leon 2020	23	KT	19.6	5	16
Leon 2020	23	Placebo	19	8.6	16
Maheu 2022	24	TENS	22.7	14	55
Maheu 2022	24	Placebo	28.9	12.9	55
Mascarin 2012	25	exercise	4.6	5.9	16
Mascarin 2012	25	ultrasound	20.6	9.8	10
Mascarin 2012	25	TENS	10.1	8.3	12
Mohamed 2023	26	KT	15.8	6.63	20
Mohamed 2023	26	Placebo	16.95	5.17	20
MohammmedSadiq 2023	27	hydrotherapy	5.06	3.65	18
MohammmedSadiq 2023	27	exercise	16.06	4.23	16
Nazari 2018	28	HILT	16.43	1.22	30
Nazari 2018	28	exercise	25.83	1.25	30
Palmer 2014	29	TENS	25.8	13.8	73
Palmer 2014	29	Placebo	25.3	15	74
Palmer 2014	29	exercise	22.6	13.4	77
Pietrosimone 2020	30	TENS	3.03	1.75	30
Pietrosimone 2020	30	Placebo	3.02	1.1	29
Pietrosimone 2020	30	exercise	3.19	1.44	23
Rego 2023	31	exercise	9.75	9.35	8
Rego 2023	31	Placebo	36.11	8.91	9
Reichenbach 2021	32	TENS	2.74	1.71	108
Reichenbach 2021	32	Placebo	2.75	1.96	112
Sanytana 2022	33	exercise	29.6	5.9	13
Sanytana 2022	33	Placebo	44.8	4.1	13
Tascioglu 2004	34	LLLT	34.84	8.86	20
Tascioglu 2004	34	Placebo	38.66	9.65	20
Vassao 2021	35	exercise	9.5	7.38	13
Vassao 2021	35	LLLT	16.14	10.7	13
Vassao 2021	35	Placebo	19.8	11.45	10
Uysal 2020	36	ESWT	18.3	8.1	52
Uysal 2020	36	Placebo	27.8	1.4	52
Vader 2020	37	HILT	7.56	7.47	9
Vader 2020	37	Placebo	19.1	17.84	10
Bennell 2011	38	lateral wedged insole	20.8	12.2	89
Bennell 2011	38	Placebo	20.1	11.6	90

## Sheet: WOMAC(stiffness)
study	study	trt	mean	sd	n
Alfredo 2020	1	ultrasound	1.7	2.38	20
Alfredo 2020	1	exercise	1.1	2.69	20
Alfredo 2022	2	LLLT	2.1	0.4	20
Alfredo 2022	2	Placebo	3.1	2.3	20
Alireza 2023	3	exercise	27.22	15.88	24
Alireza 2023	3	Placebo	58.59	24.57	24
Assar 2020	4	exercise	2.8	2.1	12
Assar 2020	4	Placebo	5.5	2	12
Bruce 2012	5	TENS	4.1	2.18	10
Bruce 2012	5	exercise	4.45	2.24	10
Bruce 2012	5	Placebo	4	2.37	6
Dantas 2023	6	exercise	1.1	1.5	16
Dantas 2023	6	Placebo	2.2	1.8	14
Dogan 2022	7	KT	2.4	1.3	27
Dogan 2022	7	Placebo	2.3	1.4	30
Ekici 2023	8	HILT	1.24	1.42	30
Ekici 2023	8	Placebo	1.12	1.24	26
Elboim 2023	9	Placebo	3.3	1.8	20
Elboim 2023	9	LLLT	2.3	1.3	20
Ye 2020	10	exercise	2.46	1.58	28
Ye 2020	10	Placebo	6.29	2.11	28
Foroughi 2011	11	exercise	2.6	1.7	20
Foroughi 2011	11	Placebo	3.1	1.9	25
Gomes 2020	12	exercise	4.35	1.03	20
Gomes 2020	12	Placebo	3.95	0.82	20
Gomes 2020	12	IFC	4.1	0.44	20
Gomes 2020	12	short wave diathermy	3.9	0.55	20
Gomes 2020	12	LLLT	3.6	0.6	20
Guo 2021	13	Placebo	2.3	0.9	52
Guo 2021	13	exercise	1.9	1.1	50
Hu 2019	14	exercise	1.34	1.2	52
Hu 2019	14	Placebo	2.8	3.13	40
Karakas 202	15	ultrasound	1.38	1.71	39
Karakas 202	15	Placebo	1.36	1.05	36
Kheshie 2014	16	HILT	1.6	0.68	20
Kheshie 2014	16	LLLT	2.22	0.732	18
Kheshie 2014	16	Placebo	2.4	0.63	15
Khosravi 2021	17	knee brace	40.32	5.9	7
Khosravi 2021	17	lateral wedged insole	81.35	5.53	7
Khruakhorn 2021	18	hydrotherapy	3.94	4.66	17
Khruakhorn 2021	18	exercise	3.47	4.53	17
Kilic 2020	19	exercise	1.75	1.44	25
Kilic 2020	19	Placebo	2.15	1.97	25
Laufer 2005	20	short wave diathermy	3.81	3.28	27
Laufer 2005	20	Placebo	3.6	3.78	31
Leon 2020	21	KT	2.5	0.8	16
Leon 2020	21	Placebo	2.9	0.9	16
Maheu 2022	22	TENS	3.2	2.3	55
Maheu 2022	22	Placebo	4	1.9	55
Mascarin 2012	23	exercise	0.4	0.8	16
Mascarin 2012	23	ultrasound	2	1.9	10
Mascarin 2012	23	TENS	0.8	0.8	12
Mohamed 2023	24	KT	2	0.92	20
Mohamed 2023	24	Placebo	2.9	1.02	20
MohammmedSadiq 2023	25	hydrotherapy	0.33	0.59	18
MohammmedSadiq 2023	25	exercise	1.44	0.89	16
Nazari 2018	26	HILT	2.56	0.62	30
Nazari 2018	26	exercise	3.32	0.78	30
Palmer 2014	27	TENS	3.5	3	73
Palmer 2014	27	Placebo	3	3	74
Palmer 2014	27	exercise	3	2.5	77
Pietrosimone 2020	28	TENS	4.37	2.04	30
Pietrosimone 2020	28	Placebo	3.48	1.46	29
Pietrosimone 2020	28	exercise	4.31	1.754	23
Rego 2023	29	exercise	1.75	2.19	8
Rego 2023	29	Placebo	3.89	1.27	9
Reichenbach 2021	30	TENS	3.2	2.01	108
Reichenbach 2021	30	Placebo	2.97	2.23	112
Sanytana 2022	31	exercise	15.3	6.5	13
Sanytana 2022	31	Placebo	48.4	5.5	13
Tascioglu 2004	32	LLLT	3.92	1.8	20
Tascioglu 2004	32	Placebo	4.23	2.05	20
Vassao 2021	33	exercise	1.21	1.48	13
Vassao 2021	33	LLLT	1.43	1.28	13
Vassao 2021	33	Placebo	1.7	1.7	10
Uysal 2020	34	ESWT	0.9	1.1	52
Uysal 2020	34	Placebo	1	1	52
Vader 2020	35	HILT	0.78	0.83	9
Vader 2020	35	Placebo	2.7	1.89	10
Vassao 2020	36	Placebo	1.47	1.62	17
Vassao 2020	36	LLLT	1.56	1.59	16
Bennell 2011	37	lateral wedged insole	3	2	89
Bennell 2011	37	Placebo	3	2	90

## Sheet: WOMAC(total score）
study	study	trt	mean	sd	n
Alfredo 2020	1	ultrasound	20.8	14.24	20
Alfredo 2020	1	exercise	2.8	11.02	20
Alfredo 2022	2	LLLT	12.1	11.8	20
Alfredo 2022	2	Placebo	41.5	19.7	20
Alireza 2023	3	exercise	142.14	71.92	24
Alireza 2023	3	Placebo	95.79	47.83	24
Alqualo 2021	4	IFC	38.9	19.2	42
Alqualo 2021	4	LLLT	29.4	18.5	42
Alqualo 2021	4	Placebo	37.5	21.9	42
Artuc 2023	5	TENS	39.3	15.09	18
Artuc 2023	5	IFC	42.08	10.41	18
Choi 2023	6	ESWT	21.8	11.5	9
Choi 2023	6	Placebo	28.6	14	9
Dogan 2022	7	KT	32.7	6.3	27
Dogan 2022	7	Placebo	33.6	13.4	30
Ekici 2023	8	HILT	22.38	15.55	30
Ekici 2023	8	Placebo	19.82	16.18	26
Yurtkuran 2007	9	LLLT	62.41	22.25	27
Yurtkuran 2007	9	Placebo	50.63	23.62	25
Foroughi 2011	10	exercise	19.7	12.9	20
Foroughi 2011	10	Placebo	25.7	16.5	25
Gur 2003	11	LLLT	29.56	8.81	30
Gur 2003	11	Placebo	34.96	7.19	30
Itoh 2008	12	Placebo	50.8	10.6	6
Itoh 2008	12	TENS	46.2	8.8	6
Jia 2022	13	ultrasound	28.02	9.29	53
Jia 2022	13	short wave diathermy	34.98	6.75	51
Jorge 2023	14	exercise	20.7	16	41
Jorge 2023	14	HILT	17.5	11.9	44
Jorge 2023	14	Placebo	14.8	10.9	42
Karakas 202	15	ultrasound	25.56	18.72	39
Karakas 202	15	Placebo	28.67	13.42	36
Khruakhorn 2021	16	hydrotherapy	31.65	27.56	17
Khruakhorn 2021	16	exercise	35.76	41.15	17
Kilic 2020	17	exercise	7.54	2.88	25
Kilic 2020	17	Placebo	14.52	16.84	25
Maheu 2022	18	TENS	33.9	19.8	55
Maheu 2022	18	Placebo	42.2	17.2	55
Mascarin 2012	19	exercise	7	8.1	16
Mascarin 2012	19	ultrasound	28.8	14.8	10
Mascarin 2012	19	TENS	14.2	11	12
Mohamed 2023	20	KT	21.95	7.67	20
Mohamed 2023	20	Placebo	27.6	7.05	20
MohammmedSadiq 2023	21	hydrotherapy	7.28	5.17	18
MohammmedSadiq 2023	21	exercise	23.19	6.24	16
Nazari 2018	22	HILT	24.36	1.84	30
Nazari 2018	22	exercise	36.93	1.68	30
Oguz 2021	23	KT	28.82	13.05	11
Oguz 2021	23	Placebo	21.36	13.11	11
Palmer 2014	24	TENS	36.7	19.5	73
Palmer 2014	24	Placebo	35.7	20.6	74
Palmer 2014	24	exercise	31.8	18.4	77
Raffiq 2021	25	exercise	26	27	28
Raffiq 2021	25	Placebo	37	21.5	28
Rego 2023	26	exercise	14.25	13.88	8
Rego 2023	26	Placebo	50.22	11.63	9
Ridvan 2020	27	short wave diathermy	6.65	3.45	31
Ridvan 2020	27	Placebo	8.82	4.5	32
Sanytana 2022	28	exercise	26.2	6.3	13
Sanytana 2022	28	Placebo	51.1	4.7	13
Silva 2007	29	hydrotherapy	15.56	12.55	32
Silva 2007	29	exercise	22.68	18.34	32
Uysal 2020	30	ESWT	23	10.5	52
Uysal 2020	30	Placebo	35.4	15.7	52
Vader 2020	31	HILT	11.11	10.42	9
Vader 2020	31	Placebo	27.9	23.81	10
Vassao 2021	32	exercise	14.07	10.99	13
Vassao 2021	32	LLLT	22.36	15.49	13
Vassao 2021	32	Placebo	28.5	15.95	10
Ye 2020	33	exercise	15.32	6.56	28
Ye 2020	33	Placebo	28.29	2.63	28

## Sheet: VAS(Rest）
study	study	trt	mean	sd	n
Ahmad 2023	1	LLLT	4.42	1.16	17
Ahmad 2023	1	HILT	3.21	0.75	17
Ahmad 2023	2	exercise	2.35	0.77	40
Ahmad 2023	2	Placebo	4.82	1.08	40
Alfredo 2020	3	ultrasound	1.82	3	20
Alfredo 2020	3	exercise	1.33	3.79	20
Alfredo 2022	4	LLLT	0.1	0.2	20
Alfredo 2022	4	Placebo	5.3	2.5	20
Alireza 2023	5	exercise	3.092	1.967	24
Alireza 2023	5	Placebo	6.7	2.122	24
Alqualo 2021	6	IFC	4.6	2.1	42
Alqualo 2021	6	LLLT	3.3	2.4	42
Alqualo 2021	6	Placebo	4.9	2.6	42
Anwer 2014	7	exercise	1.24	0.76	21
Anwer 2014	7	Placebo	4.24	0.88	21
Artuc 2023	8	TENS	5	1.59	18
Artuc 2023	8	IFC	5.27	1.4	18
Assar 2020	9	exercise	3.4	2.2	12
Assar 2020	9	hydrotherapy	3.1	1.6	12
Assar 2020	9	Placebo	6.7	2.5	12
Atamaz 2012	10	TENS	4.86	2.31	29
Atamaz 2012	10	IFC	4.67	2.52	27
Atamaz 2012	10	short wave diathermy	5.28	2.34	27
Aydogdu 2017	11	KT	2.37	1.59	28
Aydogdu 2017	11	Placebo	2.76	1.76	26
Bennell 2011	12	lateral wedged insole	3.1	2.1	89
Bennell 2011	12	Placebo	3.1	2.3	90
Carpenedo 2021	13	ultrasound	6.9	1.7	8
Carpenedo 2021	13	Placebo	7.6	1.7	8
Chen 2014	14	exercise	4.2	0.9	30
Chen 2014	14	ultrasound	3.2	1.6	30
Chen 2014	14	ESWT	2.6	1.4	30
Chen 2014	14	Placebo	5.2	1.1	30
Choi 2023	15	ESWT	2.9	1.5	9
Choi 2023	15	Placebo	3.1	2.1	9
Danazumi 2021	16	KT	2.01	0.64	30
Danazumi 2021	16	Placebo	3.94	1.12	30
Dogan 2022	17	KT	3.8	1.6	27
Dogan 2022	17	Placebo	4.5	1.7	30
Donec 2020	18	KT	2.3	2.1	81
Donec 2020	18	Placebo	1.9	2.1	76
Ekici 2023	19	HILT	2.7	1.48	30
Ekici 2023	19	Placebo	1.83	1.89	26
Elboim 2023	20	Placebo	1	0.9	20
Elboim 2023	20	LLLT	3.1	0.8	20
Vader 2020	21	HILT	1.22	1.72	9
Vader 2020	21	Placebo	2.7	2.67	10
Fukuda 2011	22	Placebo	7.5	1.6	14
Fukuda 2011	22	short wave diathermy	5.2	2.1	18
Fukuda 2011	23	LLLT	1.9	2.6	25
Fukuda 2011	23	Placebo	3	2.7	22
Gomes 2020	24	exercise	4.25	0.78	20
Gomes 2020	24	Placebo	4.1	0.85	20
Gomes 2020	24	IFC	4.15	0.81	20
Gomes 2020	24	short wave diathermy	4.4	0.75	20
Gomes 2020	24	LLLT	4.2	1	20
Gunaydin 2022	25	KT	0.48	0.81	22
Gunaydin 2022	25	ESWT	1.5	1.69	18
Gunaydin 2022	25	Placebo	0.26	0.73	20
Guo 2021	26	Placebo	3.75	1.89	52
Guo 2021	26	exercise	3.52	1.71	50
Gur 2003	27	LLLT	0.71	0.5	30
Gur 2003	27	exercise	0.84	0.55	30
Gur 2003	27	Placebo	1.58	0.97	30
Hu 2019	28	exercise	2.53	1.61	52
Hu 2019	28	Placebo	3.6	1.6	40
Itoh 2008	29	Placebo	4.93	2.02	6
Itoh 2008	29	TENS	5.35	0.97	6
Jia 2022	30	ultrasound	4.95	0.89	53
Jia 2022	30	short wave diathermy	6.25	1.01	51
Jorge 2023	31	exercise	3.26	2.28	41
Jorge 2023	31	LLLT	2.83	2.17	44
Jorge 2023	31	Placebo	1.99	1.76	42
Karakas 202	32	ultrasound	2.41	2.61	39
Karakas 202	32	Placebo	2.44	2.14	36
Kheshie 2014	33	HILT	2.15	0.75	20
Kheshie 2014	33	LLLT	2.97	0.848	18
Kheshie 2014	33	Placebo	3.93	0.703	15
Khosravi 2021	34	knee brace	4	0.81	7
Khosravi 2021	34	lateral wedged insole	3.03	0.54	7
Kilic 2020	35	exercise	6.76	1.13	25
Kilic 2020	35	Placebo	6.92	1.19	25
Lee 2023	36	exercise	3.45	2.169	15
Lee 2023	36	Placebo	4.39	1.785	16
Leon 2020	37	KT	4.6	1.9	16
Leon 2020	37	Placebo	5.2	1.2	16
Lewinson 2016	38	lateral wedged insole	4.15	1.69	19
Lewinson 2016	38	Placebo	3.8	1.74	19
Maheu 2022	39	TENS	3.8	2.1	55
Maheu 2022	39	Placebo	4.7	2.3	55
Mascarin 2012	40	exercise	2.3	2.7	16
Mascarin 2012	40	ultrasound	4.5	3.7	10
Mascarin 2012	40	TENS	2.6	1.9	12
MaManus 2021	41	KT	2.9	2.3	19
MaManus 2021	41	Placebo	2.6	2.3	17
Nambis 2016	42	LLLT	1.2	0.2	17
Nambis 2016	42	Placebo	6.8	1.3	17
Nazari 2018	43	HILT	4.14	0.68	30
Nazari 2018	43	exercise	5.64	0.5	30
Oguz 2021	44	KT	3.55	1.69	11
Oguz 2021	44	Placebo	2.82	1.54	11
Øiestad 2023	45	exercise	3.7	2.2	53
Øiestad 2023	45	Placebo	5.1	2.9	54
Pinto 2022	46	LLLT	2.9	2.5	15
Pinto 2022	46	Placebo	5.5	2	16
Rabiei 2023	47	Placebo	7.3	2.3	27
Rabiei 2023	47	exercise	8.1	2.9	27
Reichenbach 2021	48	TENS	3.03	2.09	108
Reichenbach 2021	48	Placebo	2.93	2.26	112
Ridvan 2020	49	short wave diathermy	4.04	2.34	31
Ridvan 2020	49	Placebo	3.97	1.92	32
Robbins 2021	50	exercise	2.62	2.31	43
Robbins 2021	50	LLLT	3.76	2.29	43
Sedaghatnezhad 2021	51	exercise	1.367	1.006	15
Sedaghatnezhad 2021	51	Placebo	2.589	1.669	15
Shen 2021	52	exercise	2.6	2.1	14
Shen 2021	52	Placebo	6.9	1.7	13
Silva 2007	53	hydrotherapy	2.67	2.31	32
Silva 2007	53	exercise	3.73	2.75	32
Tascioglu 2004	54	LLLT	3.868	1.487	20
Tascioglu 2004	54	Placebo	3.894	1.505	20
Thoumie 2018	55	knee brace	2.22	1.99	32
Thoumie 2018	55	Placebo	4.9	2.34	35
Uysal 2020	56	ESWT	1	0.8	52
Uysal 2020	56	Placebo	1.9	1.3	52

## Sheet: VAS(activity）
study	study	trt	mean	sd	n
Alfredo 2020	1	ultrasound	4.71	3.76	20
Alfredo 2020	1	exercise	1.37	2.08	20
Alfredo 2022	2	LLLT	0.2	0.8	20
Alfredo 2022	2	Placebo	7.4	5	20
Dogan 2022	3	KT	5	2	27
Dogan 2022	3	Placebo	5.3	1.7	30
Donec 2020	4	KT	4.3	2.7	81
Donec 2020	4	Placebo	4	2.3	76
Elboim 2023	5	Placebo	3.6	1.1	20
Elboim 2023	5	LLLT	3.1	0.9	20
Fukuda 2011	6	LLLT	4.4	2.9	25
Fukuda 2011	6	Placebo	5.3	2.8	22
Gunaydin 2022	7	KT	3.05	2.36	22
Gunaydin 2022	7	ESWT	4.13	2.36	18
Gunaydin 2022	7	Placebo	2.74	2.16	20
Gur 2003	8	LLLT	3.58	1.12	30
Gur 2003	8	exercise	3.8	0.86	30
Gur 2003	8	Placebo	4.3	1.38	30
Lijima 2020	9	TENS	0.76	1.29	30
Lijima 2020	9	Placebo	1.09	1.4	29
Jorge 2023	10	exercise	1.53	1.86	41
Jorge 2023	10	LLLT	1.03	1.88	44
Jorge 2023	10	Placebo	0.53	1.06	42
Karakas 202	11	ultrasound	3.62	2.99	39
Karakas 202	11	Placebo	4.31	2.44	36
MaManus 2021	12	KT	2	2	19
MaManus 2021	12	Placebo	3	3	17
Robbins 2021	13	exercise	2.59	2.35	43
Robbins 2021	13	LLLT	3.68	2.28	43
Tascioglu 2004	14	LLLT	6.684	1.354	20
Tascioglu 2004	14	Placebo	6.204	1.666	20
Thoumie 2018	15	knee brace	2.67	2.15	32
Thoumie 2018	15	Placebo	5.97	2.24	35
Uysal 2020	16	ESWT	2.9	1.4	52
Uysal 2020	16	Placebo	4.4	1.8	52
